# Supplementary material for: Comparative Outcomes of Ultrasound-Assisted Thrombolysis and Mechanical Thrombectomy in Intermediate-High-Risk Pulmonary Embolism
Source: J Clin Med. 2026 May 22;15(11):4023. doi: 10.3390/jcm15114023 (PMC13258309; doi:10.3390/jcm15114023)
Supplement: Supplementary file 1 [file jcm-15-04023-s001.zip]

Archive with 1 entries (1 files):
- jcm-4296358-supplementary.pdf
